# Supplementary material for: The Effect of Dextrose or Protein Ingestion on Circulating Growth Differentiation Factor 15 and Appetite in Older Compared to Younger Women
Source: Nutrients. 2022 Sep 30;14(19):4066. doi: 10.3390/nu14194066 (PMC9571024; doi:10.3390/nu14194066)
Supplement: Supplementary file 1 [file nutrients-14-04066-s001.zip]

Archive with 1 entries (1 files):
- nutrients-1935615-SI.pdf
